# Supplementary material for: Hospital spending and length of stay attributable to perioperative adverse events for inpatient hip, knee, and spine surgery: a retrospective cohort study
Source: BMC Health Serv Res. 2023 Oct 25;23:1150. doi: 10.1186/s12913-023-10055-z (PMC10598977; doi:10.1186/s12913-023-10055-z)
Supplement: Supplementary file 2 — Additional File 2: Secondary analysis of costs separated by grouped functional centre. Supplemental tables of unadjusted and propensity-matched cost estimates, broken down by grouped functional centre. [file 12913_2023_10055_MOESM2_ESM.xlsx]

## Sheet: SupplTbl 5A Unadjusted FC costs
Supplemental Table 5A: Unadjusted hospital costs by adverse event status, separated by grouped functional centre
					Hospital case cost, thousands of dollars Mean ± SD (95% CI)
Group	Case type	Severity of worst AE	AE % (cases/N)	Grouped functional centre (FC)	No AEs	One or more AEs	Difference
All anatomical regions	All	Any	30% (918/3050)	Nursing	4.3 ± 7.0 (4.0, 4.6)	7.6 ± 12.0 (6.8, 8.4)	3.3 ± 8.8 (2.7, 4.0)
				Operating room	6.1 ± 4.1 (5.9, 6.3)	7.3 ± 6.0 (6.9, 7.7)	1.2 ± 4.8 (0.9, 1.6)
				Intensive care unit	1.1 ± 11.4 (0.6, 1.5)	4.9 ± 27.0 (3.2, 6.7)	3.9 ± 17.6 (2.5, 5.2)
				Ambulatory care	0.4 ± 0.4 (0.3, 0.4)	0.4 ± 0.7 (0.3, 0.4)	0.0 ± 0.5 (-0.0, 0.1)
				Pharmacy	1.0 ± 1.8 (0.9, 1.0)	1.7 ± 3.8 (1.5, 2.0)	0.7 ± 2.6 (0.5, 0.9)
				Patient food	0.3 ± 0.3 (0.3, 0.3)	0.4 ± 0.5 (0.4, 0.5)	0.2 ± 0.4 (0.1, 0.2)
				Respiratory therapy	0.4 ± 3.2 (0.3, 0.6)	0.9 ± 4.5 (0.6, 1.2)	0.5 ± 3.6 (0.2, 0.8)
				Allied health	0.5 ± 0.8 (0.5, 0.5)	1.0 ± 2.3 (0.9, 1.2)	0.5 ± 1.4 (0.4, 0.6)
				Diagnostic/therapeutic services and other	0.9 ± 1.7 (0.8, 1.0)	1.6 ± 2.6 (1.5, 1.8)	0.7 ± 2.0 (0.6, 0.9)
		Low	26% (754/2886)	Nursing	4.3 ± 7.0 (4.0, 4.6)	6.7 ± 8.6 (6.1, 7.3)	2.4 ± 7.5 (1.8, 3.1)
				Operating room	6.1 ± 4.1 (5.9, 6.3)	6.7 ± 5.3 (6.4, 7.1)	0.7 ± 4.4 (0.3, 1.0)
				Intensive care unit	1.1 ± 11.4 (0.6, 1.5)	2.5 ± 9.9 (1.8, 3.2)	1.4 ± 11.0 (0.5, 2.3)
				Ambulatory care	0.4 ± 0.4 (0.3, 0.4)	0.4 ± 0.5 (0.3, 0.4)	0.0 ± 0.5 (-0.0, 0.1)
				Pharmacy	1.0 ± 1.8 (0.9, 1.0)	1.3 ± 1.4 (1.2, 1.4)	0.4 ± 1.7 (0.2, 0.5)
				Patient food	0.3 ± 0.3 (0.3, 0.3)	0.4 ± 0.4 (0.4, 0.4)	0.1 ± 0.4 (0.1, 0.2)
				Respiratory therapy	0.4 ± 3.2 (0.3, 0.6)	0.5 ± 1.6 (0.4, 0.7)	0.1 ± 2.9 (-0.1, 0.4)
				Allied health	0.5 ± 0.8 (0.5, 0.5)	0.8 ± 1.2 (0.8, 0.9)	0.3 ± 0.9 (0.3, 0.4)
				Diagnostic/therapeutic services and other	0.9 ± 1.7 (0.8, 1.0)	1.3 ± 1.7 (1.2, 1.4)	0.4 ± 1.7 (0.3, 0.6)
		High	7% (164/2296)	Nursing	4.3 ± 7.0 (4.0, 4.6)	11.8 ± 21.4 (8.6, 15.1)	7.6 ± 8.9 (6.2, 9.0)
				Operating room	6.1 ± 4.1 (5.9, 6.3)	10.0 ± 8.3 (8.7, 11.3)	3.9 ± 4.5 (3.2, 4.7)
				Intensive care unit	1.1 ± 11.4 (0.6, 1.5)	16.3 ± 59.3 (7.2, 25.3)	15.2 ± 19.2 (12.2, 18.3)
				Ambulatory care	0.4 ± 0.4 (0.3, 0.4)	0.4 ± 1.1 (0.2, 0.6)	0.1 ± 0.5 (-0.0, 0.1)
				Pharmacy	1.0 ± 1.8 (0.9, 1.0)	3.4 ± 8.3 (2.2, 4.7)	2.5 ± 2.8 (2.0, 2.9)
				Patient food	0.3 ± 0.3 (0.3, 0.3)	0.6 ± 0.9 (0.5, 0.7)	0.3 ± 0.4 (0.3, 0.4)
				Respiratory therapy	0.4 ± 3.2 (0.3, 0.6)	2.7 ± 9.8 (1.2, 4.2)	2.3 ± 4.0 (1.7, 2.9)
				Allied health	0.5 ± 0.8 (0.5, 0.5)	1.8 ± 4.8 (1.0, 2.5)	1.3 ± 1.5 (1.0, 1.5)
				Diagnostic/therapeutic services and other	0.9 ± 1.7 (0.8, 1.0)	3.1 ± 4.8 (2.4, 3.8)	2.2 ± 2.1 (1.9, 2.5)
	Planned	Any	28% (686/2427)	Nursing	3.6 ± 6.3 (3.3, 3.8)	5.2 ± 7.8 (4.6, 5.8)	1.6 ± 6.8 (1.0, 2.2)
				Operating room	6.2 ± 4.0 (6.0, 6.3)	7.7 ± 6.4 (7.3, 8.2)	1.6 ± 4.8 (1.2, 2.0)
				Intensive care unit	0.7 ± 12.2 (0.1, 1.3)	3.4 ± 26.4 (1.4, 5.4)	2.7 ± 17.4 (1.2, 4.2)
				Ambulatory care	0.4 ± 0.2 (0.3, 0.4)	0.3 ± 0.2 (0.3, 0.3)	-0.0 ± 0.2 (-0.1, -0.0)
				Pharmacy	0.8 ± 1.6 (0.8, 0.9)	1.4 ± 3.9 (1.1, 1.7)	0.6 ± 2.5 (0.4, 0.8)
				Patient food	0.2 ± 0.3 (0.2, 0.2)	0.3 ± 0.4 (0.3, 0.4)	0.1 ± 0.3 (0.1, 0.1)
				Respiratory therapy	0.4 ± 3.5 (0.2, 0.6)	0.7 ± 4.2 (0.4, 1.0)	0.3 ± 3.7 (-0.0, 0.6)
				Allied health	0.5 ± 0.8 (0.4, 0.5)	0.8 ± 2.1 (0.6, 0.9)	0.3 ± 1.3 (0.2, 0.4)
				Diagnostic/therapeutic services and other	0.7 ± 1.6 (0.6, 0.8)	1.2 ± 2.1 (1.0, 1.3)	0.5 ± 1.8 (0.3, 0.6)
		Low	25% (573/2314)	Nursing	3.6 ± 6.3 (3.3, 3.8)	4.5 ± 4.2 (4.2, 4.9)	1.0 ± 5.9 (0.4, 1.5)
				Operating room	6.2 ± 4.0 (6.0, 6.3)	7.1 ± 5.5 (6.7, 7.6)	1.0 ± 4.4 (0.6, 1.4)
				Intensive care unit	0.7 ± 12.2 (0.1, 1.3)	1.7 ± 6.7 (1.2, 2.3)	1.0 ± 11.1 (-0.1, 2.0)
				Ambulatory care	0.4 ± 0.2 (0.3, 0.4)	0.3 ± 0.2 (0.3, 0.3)	-0.0 ± 0.2 (-0.1, -0.0)
				Pharmacy	0.8 ± 1.6 (0.8, 0.9)	1.1 ± 1.2 (1.0, 1.2)	0.3 ± 1.5 (0.1, 0.4)
				Patient food	0.2 ± 0.3 (0.2, 0.2)	0.3 ± 0.2 (0.3, 0.3)	0.1 ± 0.3 (0.0, 0.1)
				Respiratory therapy	0.4 ± 3.5 (0.2, 0.6)	0.4 ± 0.8 (0.4, 0.5)	0.0 ± 3.1 (-0.2, 0.3)
				Allied health	0.5 ± 0.8 (0.4, 0.5)	0.6 ± 0.8 (0.6, 0.7)	0.2 ± 0.8 (0.1, 0.3)
				Diagnostic/therapeutic services and other	0.7 ± 1.6 (0.6, 0.8)	0.9 ± 1.0 (0.8, 1.0)	0.2 ± 1.5 (0.1, 0.4)
		High	6% (113/1854)	Nursing	3.6 ± 6.3 (3.3, 3.8)	8.5 ± 16.5 (5.5, 11.5)	5.0 ± 7.4 (3.6, 6.4)
				Operating room	6.2 ± 4.0 (6.0, 6.3)	10.8 ± 9.2 (9.1, 12.5)	4.7 ± 4.5 (3.8, 5.5)
				Intensive care unit	0.7 ± 12.2 (0.1, 1.3)	12.2 ± 63.2 (0.5, 23.8)	11.4 ± 19.5 (7.7, 15.2)
				Ambulatory care	0.4 ± 0.2 (0.3, 0.4)	0.3 ± 0.2 (0.3, 0.4)	-0.0 ± 0.2 (-0.0, 0.0)
				Pharmacy	0.8 ± 1.6 (0.8, 0.9)	3.0 ± 9.1 (1.3, 4.7)	2.1 ± 2.7 (1.6, 2.7)
				Patient food	0.2 ± 0.3 (0.2, 0.2)	0.5 ± 0.7 (0.4, 0.6)	0.2 ± 0.3 (0.2, 0.3)
				Respiratory therapy	0.4 ± 3.5 (0.2, 0.6)	2.1 ± 10.2 (0.2, 3.9)	1.7 ± 4.2 (0.9, 2.5)
				Allied health	0.5 ± 0.8 (0.4, 0.5)	1.3 ± 4.8 (0.4, 2.2)	0.9 ± 1.4 (0.6, 1.1)
				Diagnostic/therapeutic services and other	0.7 ± 1.6 (0.6, 0.8)	2.4 ± 4.6 (1.6, 3.3)	1.7 ± 1.9 (1.4, 2.1)
	Unplanned	Any	37% (232/623)	Nursing	7.5 ± 8.9 (6.6, 8.4)	14.9 ± 18.0 (12.5, 17.2)	7.4 ± 13.1 (5.2, 9.5)
				Operating room	5.8 ± 4.6 (5.3, 6.2)	6.1 ± 4.7 (5.5, 6.7)	0.3 ± 4.7 (-0.4, 1.1)
				Intensive care unit	2.6 ± 6.7 (1.9, 3.2)	9.4 ± 28.1 (5.8, 13.0)	6.9 ± 18.0 (3.9, 9.8)
				Ambulatory care	0.4 ± 0.9 (0.3, 0.5)	0.5 ± 1.3 (0.4, 0.7)	0.2 ± 1.0 (0.0, 0.3)
				Pharmacy	1.6 ± 2.4 (1.3, 1.8)	2.6 ± 3.5 (2.1, 3.0)	1.0 ± 2.9 (0.5, 1.5)
				Patient food	0.5 ± 0.5 (0.4, 0.5)	0.8 ± 0.8 (0.7, 0.9)	0.3 ± 0.6 (0.2, 0.4)
				Respiratory therapy	0.5 ± 0.8 (0.4, 0.6)	1.6 ± 5.1 (0.9, 2.3)	1.1 ± 3.2 (0.6, 1.6)
				Allied health	0.7 ± 0.9 (0.6, 0.8)	1.8 ± 2.7 (1.4, 2.1)	1.0 ± 1.8 (0.7, 1.3)
				Diagnostic/therapeutic services and other	1.9 ± 1.7 (1.7, 2.0)	3.1 ± 3.3 (2.7, 3.5)	1.2 ± 2.4 (0.8, 1.6)
		Low	32% (181/572)	Nursing	7.5 ± 8.9 (6.6, 8.4)	13.7 ± 13.7 (11.6, 15.7)	6.2 ± 10.7 (4.3, 8.0)
				Operating room	5.8 ± 4.6 (5.3, 6.2)	5.5 ± 4.2 (4.8, 6.1)	-0.3 ± 4.5 (-1.1, 0.5)
				Intensive care unit	2.6 ± 6.7 (1.9, 3.2)	4.9 ± 16.1 (2.6, 7.3)	2.4 ± 10.6 (0.5, 4.3)
				Ambulatory care	0.4 ± 0.9 (0.3, 0.5)	0.5 ± 1.0 (0.4, 0.7)	0.2 ± 0.9 (0.0, 0.3)
				Pharmacy	1.6 ± 2.4 (1.3, 1.8)	2.0 ± 1.9 (1.8, 2.3)	0.5 ± 2.2 (0.1, 0.9)
				Patient food	0.5 ± 0.5 (0.4, 0.5)	0.8 ± 0.7 (0.7, 0.9)	0.3 ± 0.6 (0.2, 0.4)
				Respiratory therapy	0.5 ± 0.8 (0.4, 0.6)	0.9 ± 3.1 (0.4, 1.3)	0.4 ± 1.8 (0.0, 0.7)
				Allied health	0.7 ± 0.9 (0.6, 0.8)	1.5 ± 1.8 (1.2, 1.7)	0.8 ± 1.3 (0.5, 1.0)
				Diagnostic/therapeutic services and other	1.9 ± 1.7 (1.7, 2.0)	2.6 ± 2.4 (2.3, 3.0)	0.8 ± 2.0 (0.4, 1.1)
		High	12% (51/442)	Nursing	7.5 ± 8.9 (6.6, 8.4)	19.1 ± 28.3 (11.3, 26.9)	11.6 ± 12.7 (7.9, 15.3)
				Operating room	5.8 ± 4.6 (5.3, 6.2)	8.3 ± 5.6 (6.7, 9.8)	2.5 ± 4.8 (1.1, 3.9)
				Intensive care unit	2.6 ± 6.7 (1.9, 3.2)	25.2 ± 48.8 (11.8, 38.6)	22.7 ± 17.6 (17.5, 27.8)
				Ambulatory care	0.4 ± 0.9 (0.3, 0.5)	0.6 ± 1.9 (0.0, 1.1)	0.2 ± 1.1 (-0.1, 0.5)
				Pharmacy	1.6 ± 2.4 (1.3, 1.8)	4.5 ± 6.3 (2.7, 6.2)	2.9 ± 3.1 (2.0, 3.8)
				Patient food	0.5 ± 0.5 (0.4, 0.5)	0.9 ± 1.1 (0.6, 1.2)	0.4 ± 0.6 (0.3, 0.6)
				Respiratory therapy	0.5 ± 0.8 (0.4, 0.6)	4.1 ± 8.9 (1.7, 6.6)	3.6 ± 3.1 (2.7, 4.5)
				Allied health	0.7 ± 0.9 (0.6, 0.8)	2.7 ± 4.6 (1.5, 4.0)	2.0 ± 1.8 (1.5, 2.5)
				Diagnostic/therapeutic services and other	1.9 ± 1.7 (1.7, 2.0)	4.6 ± 4.9 (3.3, 6.0)	2.8 ± 2.3 (2.1, 3.4)
Hip	All	Any	32% (363/1151)	Nursing	4.4 ± 6.2 (3.9, 4.8)	8.5 ± 13.0 (7.2, 9.9)	4.2 ± 8.9 (3.1, 5.3)
				Operating room	4.7 ± 1.4 (4.6, 4.8)	4.7 ± 1.8 (4.6, 4.9)	0.1 ± 1.5 (-0.1, 0.3)
				Intensive care unit	0.3 ± 2.1 (0.1, 0.4)	1.0 ± 4.9 (0.5, 1.5)	0.7 ± 3.2 (0.3, 1.1)
				Ambulatory care	0.4 ± 0.6 (0.3, 0.4)	0.4 ± 0.6 (0.3, 0.5)	0.0 ± 0.6 (-0.1, 0.1)
				Pharmacy	0.9 ± 1.6 (0.8, 1.0)	1.3 ± 2.3 (1.1, 1.6)	0.4 ± 1.8 (0.2, 0.7)
				Patient food	0.3 ± 0.3 (0.3, 0.3)	0.5 ± 0.7 (0.4, 0.6)	0.2 ± 0.5 (0.2, 0.3)
				Respiratory therapy	0.2 ± 0.2 (0.2, 0.2)	0.3 ± 0.8 (0.3, 0.4)	0.1 ± 0.5 (0.0, 0.2)
				Allied health	0.5 ± 0.5 (0.5, 0.6)	0.9 ± 1.2 (0.8, 1.1)	0.4 ± 0.8 (0.3, 0.5)
				Diagnostic/therapeutic services and other	0.8 ± 0.9 (0.7, 0.9)	1.5 ± 1.9 (1.3, 1.6)	0.7 ± 1.3 (0.5, 0.8)
	Planned	Any	27% (210/790)	Nursing	2.9 ± 1.5 (2.8, 3.0)	3.8 ± 2.8 (3.5, 4.2)	0.9 ± 1.9 (0.6, 1.2)
				Operating room	5.1 ± 1.2 (5.0, 5.2)	5.3 ± 1.3 (5.1, 5.5)	0.2 ± 1.2 (0.0, 0.4)
				Intensive care unit	0.0 ± 0.4 (-0.0, 0.1)	0.2 ± 1.5 (0.0, 0.4)	0.2 ± 0.8 (0.0, 0.3)
				Ambulatory care	0.4 ± 0.2 (0.3, 0.4)	0.3 ± 0.2 (0.3, 0.3)	-0.0 ± 0.2 (-0.1, -0.0)
				Pharmacy	0.7 ± 0.4 (0.6, 0.7)	0.8 ± 0.5 (0.7, 0.8)	0.1 ± 0.5 (0.0, 0.2)
				Patient food	0.2 ± 0.1 (0.2, 0.2)	0.3 ± 0.2 (0.2, 0.3)	0.1 ± 0.1 (0.0, 0.1)
				Respiratory therapy	0.2 ± 0.1 (0.2, 0.2)	0.2 ± 0.2 (0.2, 0.2)	0.0 ± 0.2 (-0.0, 0.0)
				Allied health	0.5 ± 0.3 (0.4, 0.5)	0.6 ± 0.9 (0.5, 0.8)	0.2 ± 0.5 (0.1, 0.2)
				Diagnostic/therapeutic services and other	0.5 ± 0.3 (0.5, 0.5)	0.7 ± 0.6 (0.6, 0.8)	0.2 ± 0.4 (0.1, 0.3)
	Unplanned	Any	42% (153/361)	Nursing	8.4 ± 10.9 (6.9, 9.9)	15.0 ± 17.8 (12.2, 17.8)	6.6 ± 14.2 (3.6, 9.6)
				Operating room	3.4 ± 1.2 (3.3, 3.6)	4.0 ± 2.0 (3.6, 4.3)	0.5 ± 1.6 (0.2, 0.9)
				Intensive care unit	1.0 ± 3.9 (0.4, 1.5)	2.0 ± 7.2 (0.8, 3.1)	1.0 ± 5.5 (-0.1, 2.2)
				Ambulatory care	0.5 ± 1.2 (0.3, 0.6)	0.5 ± 0.9 (0.4, 0.7)	0.1 ± 1.0 (-0.1, 0.3)
				Pharmacy	1.6 ± 2.9 (1.2, 2.0)	2.1 ± 3.4 (1.6, 2.7)	0.5 ± 3.1 (-0.1, 1.2)
				Patient food	0.5 ± 0.6 (0.4, 0.6)	0.8 ± 0.9 (0.7, 1.0)	0.3 ± 0.7 (0.1, 0.5)
				Respiratory therapy	0.3 ± 0.4 (0.2, 0.4)	0.5 ± 1.1 (0.3, 0.7)	0.2 ± 0.8 (0.0, 0.4)
				Allied health	0.8 ± 0.8 (0.7, 0.9)	1.4 ± 1.4 (1.1, 1.6)	0.6 ± 1.1 (0.4, 0.8)
				Diagnostic/therapeutic services and other	1.6 ± 1.4 (1.4, 1.8)	2.5 ± 2.5 (2.1, 2.9)	0.9 ± 1.9 (0.5, 1.3)
Knee	All	Any	26% (277/1068)	Nursing	3.2 ± 1.5 (3.1, 3.3)	4.2 ± 3.4 (3.8, 4.6)	1.0 ± 2.1 (0.7, 1.3)
				Operating room	4.5 ± 1.4 (4.4, 4.6)	4.6 ± 1.8 (4.4, 4.8)	0.2 ± 1.5 (-0.1, 0.4)
				Intensive care unit	0.1 ± 1.1 (-0.0, 0.1)	0.3 ± 2.0 (0.0, 0.5)	0.2 ± 1.4 (0.0, 0.4)
				Ambulatory care	0.4 ± 0.2 (0.3, 0.4)	0.3 ± 0.2 (0.3, 0.3)	-0.0 ± 0.2 (-0.1, -0.0)
				Pharmacy	0.8 ± 0.5 (0.7, 0.8)	1.0 ± 0.9 (0.9, 1.1)	0.2 ± 0.6 (0.1, 0.3)
				Patient food	0.2 ± 0.1 (0.2, 0.2)	0.3 ± 0.2 (0.3, 0.3)	0.1 ± 0.1 (0.0, 0.1)
				Respiratory therapy	0.2 ± 0.2 (0.2, 0.2)	0.2 ± 0.2 (0.2, 0.3)	0.0 ± 0.2 (-0.0, 0.1)
				Allied health	0.5 ± 0.3 (0.4, 0.5)	0.6 ± 0.4 (0.6, 0.6)	0.1 ± 0.3 (0.1, 0.2)
				Diagnostic/therapeutic services and other	0.5 ± 0.4 (0.5, 0.5)	0.7 ± 0.8 (0.6, 0.8)	0.2 ± 0.5 (0.1, 0.3)
	Planned	Any	26% (264/1016)	Nursing	3.1 ± 1.3 (3.0, 3.2)	4.0 ± 3.1 (3.6, 4.4)	0.9 ± 1.9 (0.6, 1.2)
				Operating room	4.5 ± 1.4 (4.4, 4.6)	4.7 ± 1.8 (4.5, 4.9)	0.2 ± 1.5 (-0.1, 0.4)
				Intensive care unit	0.0 ± 0.1 (-0.0, 0.0)	0.3 ± 2.0 (0.0, 0.5)	0.3 ± 1.0 (0.1, 0.4)
				Ambulatory care	0.4 ± 0.2 (0.3, 0.4)	0.3 ± 0.2 (0.3, 0.3)	-0.0 ± 0.2 (-0.1, -0.0)
				Pharmacy	0.8 ± 0.4 (0.7, 0.8)	1.0 ± 0.8 (0.9, 1.1)	0.2 ± 0.5 (0.1, 0.3)
				Patient food	0.2 ± 0.1 (0.2, 0.2)	0.3 ± 0.2 (0.3, 0.3)	0.1 ± 0.1 (0.0, 0.1)
				Respiratory therapy	0.2 ± 0.1 (0.2, 0.2)	0.2 ± 0.3 (0.2, 0.3)	0.0 ± 0.2 (0.0, 0.1)
				Allied health	0.5 ± 0.3 (0.4, 0.5)	0.6 ± 0.4 (0.5, 0.6)	0.1 ± 0.3 (0.1, 0.2)
				Diagnostic/therapeutic services and other	0.5 ± 0.3 (0.4, 0.5)	0.7 ± 0.7 (0.6, 0.8)	0.2 ± 0.4 (0.1, 0.3)
	Unplanned	Any	25% (13/52)	Nursing	4.4 ± 3.3 (3.4, 5.4)	7.5 ± 7.0 (3.7, 11.3)	3.1 ± 4.4 (0.4, 5.9)
				Operating room	3.1 ± 1.5 (2.7, 3.6)	3.3 ± 2.1 (2.1, 4.4)	0.1 ± 1.6 (-0.9, 1.2)
				Intensive care unit	1.1 ± 4.8 (-0.4, 2.6)	0.0 ± 0.1 (-0.0, 0.1)	-1.1 ± 4.2 (-3.7, 1.5)
				Ambulatory care	0.3 ± 0.4 (0.2, 0.4)	0.3 ± 0.3 (0.1, 0.5)	-0.0 ± 0.4 (-0.3, 0.2)
				Pharmacy	1.0 ± 1.1 (0.6, 1.3)	1.3 ± 1.2 (0.7, 2.0)	0.4 ± 1.2 (-0.3, 1.1)
				Patient food	0.3 ± 0.2 (0.2, 0.4)	0.5 ± 0.4 (0.3, 0.7)	0.2 ± 0.3 (0.0, 0.3)
				Respiratory therapy	0.5 ± 0.9 (0.2, 0.7)	0.2 ± 0.1 (0.2, 0.3)	-0.2 ± 0.8 (-0.7, 0.3)
				Allied health	0.3 ± 0.4 (0.2, 0.4)	0.6 ± 0.6 (0.3, 1.0)	0.3 ± 0.4 (0.0, 0.6)
				Diagnostic/therapeutic services and other	1.2 ± 1.0 (0.9, 1.5)	1.6 ± 1.4 (0.8, 2.3)	0.3 ± 1.1 (-0.4, 1.0)
Spine	All	Any	33% (278/831)	Nursing	5.7 ± 11.4 (4.7, 6.6)	9.9 ± 15.2 (8.1, 11.6)	4.2 ± 12.8 (2.3, 6.0)
				Operating room	10.4 ± 5.8 (9.9, 10.9)	13.4 ± 7.8 (12.4, 14.3)	2.9 ± 6.5 (2.0, 3.9)
				Intensive care unit	3.6 ± 22.0 (1.7, 5.4)	14.8 ± 47.3 (9.2, 20.3)	11.2 ± 32.7 (6.5, 15.9)
				Ambulatory care	0.3 ± 0.2 (0.3, 0.3)	0.4 ± 1.0 (0.3, 0.5)	0.1 ± 0.6 (0.0, 0.2)
				Pharmacy	1.3 ± 2.8 (1.1, 1.6)	2.9 ± 6.2 (2.2, 3.6)	1.6 ± 4.3 (1.0, 2.2)
				Patient food	0.3 ± 0.5 (0.3, 0.4)	0.5 ± 0.6 (0.5, 0.6)	0.2 ± 0.5 (0.1, 0.3)
				Respiratory therapy	1.0 ± 6.2 (0.5, 1.5)	2.4 ± 7.9 (1.5, 3.3)	1.4 ± 6.8 (0.5, 2.4)
				Allied health	0.5 ± 1.5 (0.4, 0.7)	1.5 ± 3.9 (1.0, 2.0)	1.0 ± 2.6 (0.6, 1.3)
				Diagnostic/therapeutic services and other	1.6 ± 3.0 (1.4, 1.9)	2.8 ± 3.9 (2.3, 3.3)	1.2 ± 3.3 (0.7, 1.7)
	Planned	Any	34% (212/621)	Nursing	5.2 ± 12.7 (4.0, 6.5)	8.0 ± 12.9 (6.2, 9.7)	2.7 ± 12.8 (0.6, 4.9)
				Operating room	10.6 ± 5.9 (10.1, 11.2)	13.9 ± 8.4 (12.8, 15.1)	3.3 ± 6.9 (2.2, 4.4)
				Intensive care unit	3.0 ± 25.0 (0.6, 5.4)	10.5 ± 46.8 (4.2, 16.8)	7.5 ± 34.0 (1.8, 13.1)
				Ambulatory care	0.3 ± 0.2 (0.3, 0.3)	0.3 ± 0.2 (0.3, 0.4)	0.0 ± 0.2 (-0.0, 0.1)
				Pharmacy	1.2 ± 3.1 (0.9, 1.5)	2.6 ± 6.8 (1.7, 3.5)	1.4 ± 4.7 (0.6, 2.2)
				Patient food	0.3 ± 0.5 (0.2, 0.3)	0.5 ± 0.6 (0.4, 0.5)	0.2 ± 0.6 (0.1, 0.3)
				Respiratory therapy	1.0 ± 7.2 (0.3, 1.7)	1.8 ± 7.5 (0.8, 2.8)	0.8 ± 7.3 (-0.4, 2.0)
				Allied health	0.5 ± 1.6 (0.3, 0.6)	1.1 ± 3.6 (0.6, 1.6)	0.6 ± 2.5 (0.2, 1.0)
				Diagnostic/therapeutic services and other	1.3 ± 3.2 (1.0, 1.6)	2.2 ± 3.5 (1.7, 2.7)	0.9 ± 3.3 (0.3, 1.4)
	Unplanned	Any	31% (66/210)	Nursing	7.0 ± 6.0 (6.1, 8.0)	15.9 ± 19.9 (11.2, 20.7)	8.9 ± 12.2 (5.4, 12.5)
				Operating room	9.8 ± 5.5 (8.9, 10.7)	11.5 ± 5.0 (10.3, 12.7)	1.7 ± 5.3 (0.2, 3.3)
				Intensive care unit	5.2 ± 9.0 (3.8, 6.7)	28.5 ± 46.6 (17.3, 39.8)	23.3 ± 27.1 (15.4, 31.2)
				Ambulatory care	0.3 ± 0.3 (0.2, 0.3)	0.6 ± 1.9 (0.2, 1.1)	0.4 ± 1.1 (0.1, 0.7)
				Pharmacy	1.7 ± 1.7 (1.4, 2.0)	3.8 ± 3.9 (2.9, 4.8)	2.1 ± 2.6 (1.4, 2.9)
				Patient food	0.4 ± 0.3 (0.4, 0.5)	0.8 ± 0.6 (0.6, 0.9)	0.4 ± 0.4 (0.2, 0.5)
				Respiratory therapy	0.8 ± 1.0 (0.7, 1.0)	4.4 ± 8.9 (2.3, 6.6)	3.6 ± 5.0 (2.1, 5.1)
				Allied health	0.8 ± 1.1 (0.6, 1.0)	2.9 ± 4.4 (1.8, 4.0)	2.1 ± 2.6 (1.4, 2.9)
				Diagnostic/therapeutic services and other	2.4 ± 2.2 (2.1, 2.8)	4.7 ± 4.4 (3.6, 5.7)	2.3 ± 3.0 (1.4, 3.2)
AE = adverse event, CI = confidence interval, FC = functional centre

## Sheet: SupplTbl 5B Incr FC costs
Supplemental Table 5B: Incremental costs attributable to adverse events from propensity-matched analysis, separated by grouped functional centre
Group	Case type	Severity of worst AE (versus no AEs)	AE % (95% CI)	Grouped functional centre (FC)	Incremental cost per case, $ thousands (95% CI)	Cumulative cost attributable to AEs, $ millions (95% CI)a	% of total FC-specific cost attributable to AEs (95% CI)b	% of total cohort cost attributable to AEs (95% CI)c
All anatomical regions	All N = 3050	Any	30.1 (28.5, 31.7)	Nursing	2.5 (1.6, 3.3)	2.28 (1.49, 3.07)	14.2 (9.2, 19.1)	4.1 (2.7, 5.5)
				Operating room	0.7 (0.4, 0.9)	0.60 (0.35, 0.85)	3.1 (1.8, 4.3)	1.1 (0.6, 1.5)
				Intensive care unit	3.2 (1.2, 5.1)	2.90 (1.12, 4.69)	42.9 (16.5, 69.2)	5.2 (2.0, 8.4)
				Ambulatory care	0.0 (-0.0, 0.1)	0.02 (-0.02, 0.07)	2.2 (-1.7, 6.2)	0.0 (-0.0, 0.1)
				Pharmacy	0.6 (0.3, 0.8)	0.53 (0.29, 0.77)	14.6 (7.9, 21.3)	1.0 (0.5, 1.4)
				Patient food	0.1 (0.1, 0.2)	0.12 (0.08, 0.15)	11.7 (8.1, 15.3)	0.2 (0.1, 0.3)
				Respiratory therapy	0.3 (-0.0, 0.7)	0.32 (-0.03, 0.67)	18.3 (-1.9, 38.4)	0.6 (-0.1, 1.2)
				Allied health	0.4 (0.3, 0.6)	0.39 (0.25, 0.54)	19.7 (12.3, 27.0)	0.7 (0.4, 1.0)
				Diagnostic/therapeutic services and other	0.5 (0.3, 0.7)	0.49 (0.32, 0.67)	14.4 (9.3, 19.5)	0.9 (0.6, 1.2)
		Low	24.8 (23.2, 26.3)	Nursing	1.8 (1.1, 2.5)	1.35 (0.83, 1.86)	8.4 (5.2, 11.5)	2.4 (1.5, 3.3)
				Operating room	0.3 (0.1, 0.6)	0.25 (0.05, 0.44)	1.3 (0.3, 2.3)	0.4 (0.1, 0.8)
				Intensive care unit	1.1 (0.2, 2.1)	0.87 (0.15, 1.58)	12.8 (2.3, 23.3)	1.6 (0.3, 2.8)
				Ambulatory care	0.0 (-0.0, 0.1)	0.01 (-0.02, 0.04)	1.0 (-2.0, 3.9)	0.0 (-0.0, 0.1)
				Pharmacy	0.3 (0.1, 0.4)	0.20 (0.10, 0.30)	5.6 (2.9, 8.4)	0.4 (0.2, 0.5)
				Patient food	0.1 (0.1, 0.1)	0.07 (0.05, 0.10)	7.5 (4.9, 10.1)	0.1 (0.1, 0.2)
				Respiratory therapy	0.1 (-0.1, 0.3)	0.06 (-0.11, 0.23)	3.6 (-6.1, 13.2)	0.1 (-0.2, 0.4)
				Allied health	0.3 (0.2, 0.4)	0.22 (0.14, 0.29)	10.8 (7.2, 14.3)	0.4 (0.3, 0.5)
				Diagnostic/therapeutic services and other	0.3 (0.2, 0.4)	0.22 (0.12, 0.33)	6.6 (3.6, 9.6)	0.4 (0.2, 0.6)
		High	5.3 (4.5, 6.1)	Nursing	5.8 (2.1, 9.4)	0.94 (0.34, 1.54)	5.8 (2.1, 9.6)	1.7 (0.6, 2.8)
				Operating room	2.2 (1.2, 3.1)	0.35 (0.20, 0.51)	1.8 (1.0, 2.6)	0.6 (0.4, 0.9)
				Intensive care unit	12.5 (2.6, 22.5)	2.04 (0.42, 3.67)	30.2 (6.2, 54.2)	3.7 (0.8, 6.6)
				Ambulatory care	0.1 (-0.1, 0.3)	0.01 (-0.01, 0.04)	1.3 (-1.3, 3.8)	0.0 (-0.0, 0.1)
				Pharmacy	2.0 (0.7, 3.3)	0.33 (0.11, 0.54)	9.0 (3.0, 15.0)	0.6 (0.2, 1.0)
				Patient food	0.3 (0.1, 0.4)	0.04 (0.02, 0.07)	4.2 (1.8, 6.7)	0.1 (0.0, 0.1)
				Respiratory therapy	1.6 (-0.3, 3.5)	0.26 (-0.05, 0.56)	14.8 (-2.9, 32.4)	0.5 (-0.1, 1.0)
				Allied health	1.1 (0.3, 1.9)	0.18 (0.05, 0.31)	9.0 (2.6, 15.3)	0.3 (0.1, 0.6)
				Diagnostic/therapeutic services and other	1.6 (0.8, 2.5)	0.27 (0.13, 0.41)	7.9 (3.8, 11.9)	0.5 (0.2, 0.7)
	Planned N = 2427	Any	28.3 (26.5, 30.1)	Nursing	0.8 (0.0, 1.6)	0.55 (0.01, 1.08)	3.4 (0.1, 6.7)	1.0 (0.0, 1.9)
				Operating room	0.7 (0.4, 1.0)	0.49 (0.25, 0.72)	2.5 (1.3, 3.6)	0.9 (0.5, 1.3)
				Intensive care unit	1.5 (-0.8, 3.8)	1.01 (-0.56, 2.57)	14.9 (-8.3, 38.0)	1.8 (-1.0, 4.6)
				Ambulatory care	-0.0 (-0.0, -0.0)	-0.02 (-0.03, -0.00)	-1.6 (-2.9, -0.2)	-0.0 (-0.1, -0.0)
				Pharmacy	0.4 (0.1, 0.7)	0.25 (0.04, 0.47)	7.0 (1.1, 12.9)	0.5 (0.1, 0.8)
				Patient food	0.1 (0.0, 0.1)	0.04 (0.01, 0.06)	3.8 (1.5, 6.2)	0.1 (0.0, 0.1)
				Respiratory therapy	0.0 (-0.4, 0.5)	0.03 (-0.28, 0.35)	1.9 (-16.1, 20.0)	0.1 (-0.5, 0.6)
				Allied health	0.2 (0.0, 0.4)	0.15 (0.03, 0.27)	7.4 (1.4, 13.4)	0.3 (0.1, 0.5)
				Diagnostic/therapeutic services and other	0.2 (-0.0, 0.4)	0.13 (-0.01, 0.27)	3.8 (-0.3, 7.9)	0.2 (-0.0, 0.5)
		Low	23.7 (22.0, 25.3)	Nursing	0.5 (-0.1, 1.0)	0.27 (-0.04, 0.58)	1.7 (-0.2, 3.6)	0.5 (-0.1, 1.1)
				Operating room	0.4 (0.0, 0.7)	0.21 (0.03, 0.38)	1.0 (0.1, 2.0)	0.4 (0.1, 0.7)
				Intensive care unit	0.3 (-0.7, 1.3)	0.19 (-0.39, 0.76)	2.7 (-5.8, 11.2)	0.3 (-0.7, 1.4)
				Ambulatory care	-0.0 (-0.1, -0.0)	-0.02 (-0.04, -0.01)	-1.9 (-3.2, -0.6)	-0.0 (-0.1, -0.0)
				Pharmacy	0.2 (0.0, 0.3)	0.09 (0.01, 0.17)	2.4 (0.3, 4.6)	0.2 (0.0, 0.3)
				Patient food	0.0 (0.0, 0.1)	0.02 (0.01, 0.04)	2.3 (0.8, 3.9)	0.0 (0.0, 0.1)
				Respiratory therapy	-0.1 (-0.3, 0.2)	-0.03 (-0.18, 0.11)	-1.9 (-10.3, 6.6)	-0.1 (-0.3, 0.2)
				Allied health	0.1 (0.0, 0.2)	0.08 (0.03, 0.13)	3.8 (1.3, 6.3)	0.1 (0.0, 0.2)
				Diagnostic/therapeutic services and other	0.0 (-0.1, 0.2)	0.03 (-0.05, 0.10)	0.8 (-1.4, 3.0)	0.0 (-0.1, 0.2)
		High	4.6 (3.8, 5.4)	Nursing	2.4 (-1.4, 6.3)	0.27 (-0.16, 0.71)	1.7 (-1.0, 4.4)	0.5 (-0.3, 1.3)
				Operating room	2.5 (1.2, 3.8)	0.28 (0.14, 0.43)	1.4 (0.7, 2.2)	0.5 (0.2, 0.8)
				Intensive care unit	7.4 (-5.7, 20.5)	0.83 (-0.64, 2.30)	12.3 (-9.4, 34.0)	1.5 (-1.2, 4.1)
				Ambulatory care	0.0 (-0.0, 0.1)	0.00 (-0.00, 0.01)	0.3 (-0.1, 0.8)	0.0 (-0.0, 0.0)
				Pharmacy	1.5 (-0.3, 3.3)	0.17 (-0.03, 0.37)	4.6 (-0.9, 10.2)	0.3 (-0.1, 0.7)
				Patient food	0.1 (-0.0, 0.3)	0.02 (-0.00, 0.03)	1.5 (-0.3, 3.3)	0.0 (-0.0, 0.1)
				Respiratory therapy	0.6 (-1.9, 3.1)	0.07 (-0.21, 0.35)	3.9 (-12.2, 20.0)	0.1 (-0.4, 0.6)
				Allied health	0.7 (-0.3, 1.6)	0.07 (-0.04, 0.18)	3.6 (-1.8, 9.1)	0.1 (-0.1, 0.3)
				Diagnostic/therapeutic services and other	0.9 (-0.1, 2.0)	0.10 (-0.02, 0.22)	3.0 (-0.4, 6.5)	0.2 (-0.0, 0.4)
	Unplanned N = 623	Any	37.2 (33.4, 41.0)	Nursing	7.5 (5.0, 9.9)	1.73 (1.17, 2.29)	10.7 (7.3, 14.2)	3.1 (2.1, 4.1)
				Operating room	0.5 (0.1, 0.9)	0.11 (0.01, 0.22)	0.6 (0.1, 1.1)	0.2 (0.0, 0.4)
				Intensive care unit	8.1 (4.6, 11.7)	1.89 (1.06, 2.72)	27.9 (15.6, 40.2)	3.4 (1.9, 4.9)
				Ambulatory care	0.2 (0.0, 0.4)	0.04 (0.00, 0.08)	3.8 (0.2, 7.4)	0.1 (0.0, 0.1)
				Pharmacy	1.2 (0.7, 1.7)	0.27 (0.16, 0.39)	7.5 (4.4, 10.6)	0.5 (0.3, 0.7)
				Patient food	0.3 (0.2, 0.4)	0.08 (0.05, 0.10)	7.9 (5.3, 10.5)	0.1 (0.1, 0.2)
				Respiratory therapy	1.2 (0.6, 1.9)	0.28 (0.13, 0.44)	16.3 (7.5, 25.1)	0.5 (0.2, 0.8)
				Allied health	1.1 (0.7, 1.4)	0.25 (0.16, 0.33)	12.2 (8.1, 16.4)	0.4 (0.3, 0.6)
				Diagnostic/therapeutic services and other	1.6 (1.1, 2.0)	0.36 (0.26, 0.46)	10.6 (7.8, 13.5)	0.7 (0.5, 0.8)
		Low	29.1 (25.5, 32.6)	Nursing	5.9 (3.8, 8.0)	1.07 (0.68, 1.46)	6.6 (4.2, 9.0)	1.9 (1.2, 2.6)
				Operating room	0.2 (-0.2, 0.7)	0.04 (-0.04, 0.12)	0.2 (-0.2, 0.6)	0.1 (-0.1, 0.2)
				Intensive care unit	3.8 (1.5, 6.0)	0.68 (0.27, 1.09)	10.0 (4.0, 16.1)	1.2 (0.5, 2.0)
				Ambulatory care	0.2 (0.0, 0.3)	0.03 (0.00, 0.06)	2.9 (0.2, 5.5)	0.1 (0.0, 0.1)
				Pharmacy	0.6 (0.3, 1.0)	0.12 (0.05, 0.18)	3.2 (1.4, 4.9)	0.2 (0.1, 0.3)
				Patient food	0.3 (0.2, 0.4)	0.05 (0.03, 0.07)	5.2 (3.2, 7.2)	0.1 (0.1, 0.1)
				Respiratory therapy	0.5 (0.1, 1.0)	0.10 (0.01, 0.18)	5.5 (0.9, 10.1)	0.2 (0.0, 0.3)
				Allied health	0.8 (0.5, 1.0)	0.14 (0.09, 0.19)	7.0 (4.5, 9.4)	0.3 (0.2, 0.3)
				Diagnostic/therapeutic services and other	1.1 (0.7, 1.4)	0.20 (0.13, 0.26)	5.8 (3.9, 7.7)	0.4 (0.2, 0.5)
		High	8.2 (6.0, 10.3)	Nursing	12.9 (5.1, 20.7)	0.66 (0.26, 1.05)	4.1 (1.6, 6.5)	1.2 (0.5, 1.9)
				Operating room	1.4 (0.2, 2.7)	0.07 (0.01, 0.14)	0.4 (0.0, 0.7)	0.1 (0.0, 0.2)
				Intensive care unit	23.6 (10.2, 36.9)	1.20 (0.52, 1.88)	17.8 (7.7, 27.8)	2.2 (0.9, 3.4)
				Ambulatory care	0.2 (-0.3, 0.7)	0.01 (-0.02, 0.04)	0.9 (-1.5, 3.4)	0.0 (-0.0, 0.1)
				Pharmacy	3.1 (1.4, 4.8)	0.16 (0.07, 0.24)	4.3 (1.9, 6.7)	0.3 (0.1, 0.4)
				Patient food	0.5 (0.2, 0.8)	0.03 (0.01, 0.04)	2.6 (1.1, 4.2)	0.0 (0.0, 0.1)
				Respiratory therapy	3.7 (1.2, 6.1)	0.19 (0.06, 0.31)	10.7 (3.6, 17.9)	0.3 (0.1, 0.6)
				Allied health	2.1 (0.8, 3.3)	0.11 (0.04, 0.17)	5.3 (2.0, 8.5)	0.2 (0.1, 0.3)
				Diagnostic/therapeutic services and other	3.2 (1.9, 4.5)	0.16 (0.10, 0.23)	4.8 (2.8, 6.8)	0.3 (0.2, 0.4)
Hip	All N = 1151	Any	31.5 (28.9, 34.2)	Nursing	3.2 (1.9, 4.5)	1.15 (0.67, 1.62)	7.1 (4.2, 10.1)	2.1 (1.2, 2.9)
				Operating room	0.4 (0.2, 0.6)	0.14 (0.07, 0.21)	0.7 (0.3, 1.1)	0.3 (0.1, 0.4)
				Intensive care unit	0.6 (0.1, 1.1)	0.23 (0.04, 0.42)	3.4 (0.7, 6.2)	0.4 (0.1, 0.8)
				Ambulatory care	0.0 (-0.0, 0.1)	0.01 (-0.01, 0.04)	1.1 (-1.3, 3.5)	0.0 (-0.0, 0.1)
				Pharmacy	0.4 (0.1, 0.6)	0.13 (0.04, 0.22)	3.6 (1.0, 6.2)	0.2 (0.1, 0.4)
				Patient food	0.2 (0.1, 0.2)	0.06 (0.03, 0.08)	5.6 (3.1, 8.0)	0.1 (0.1, 0.1)
				Respiratory therapy	0.1 (0.0, 0.2)	0.04 (0.01, 0.07)	2.1 (0.5, 3.8)	0.1 (0.0, 0.1)
				Allied health	0.3 (0.2, 0.5)	0.12 (0.08, 0.17)	6.2 (3.9, 8.5)	0.2 (0.1, 0.3)
				Diagnostic/therapeutic services and other	0.5 (0.3, 0.7)	0.18 (0.11, 0.25)	5.3 (3.3, 7.2)	0.3 (0.2, 0.4)
	Planned N = 790	Any	26.6 (23.5, 29.7)	Nursing	0.5 (0.1, 0.9)	0.11 (0.03, 0.19)	0.7 (0.2, 1.2)	0.2 (0.1, 0.3)
				Operating room	0.6 (0.3, 0.8)	0.12 (0.07, 0.16)	0.6 (0.3, 0.8)	0.2 (0.1, 0.3)
				Intensive care unit	0.1 (-0.1, 0.3)	0.02 (-0.03, 0.07)	0.3 (-0.4, 1.0)	0.0 (-0.1, 0.1)
				Ambulatory care	-0.0 (-0.1, -0.0)	-0.01 (-0.02, -0.00)	-0.8 (-1.5, -0.1)	-0.0 (-0.0, -0.0)
				Pharmacy	0.1 (0.0, 0.2)	0.02 (0.00, 0.03)	0.5 (0.0, 0.9)	0.0 (0.0, 0.1)
				Patient food	0.0 (0.0, 0.1)	0.01 (0.00, 0.01)	0.7 (0.3, 1.2)	0.0 (0.0, 0.0)
				Respiratory therapy	0.0 (-0.0, 0.0)	0.00 (-0.01, 0.01)	0.1 (-0.3, 0.5)	0.0 (-0.0, 0.0)
				Allied health	0.2 (0.0, 0.3)	0.03 (0.01, 0.06)	1.7 (0.3, 3.1)	0.1 (0.0, 0.1)
				Diagnostic/therapeutic services and other	0.1 (0.0, 0.2)	0.02 (0.00, 0.04)	0.6 (0.1, 1.1)	0.0 (0.0, 0.1)
	Unplanned N = 361	Any	42.4 (37.3, 47.5)	Nursing	6.8 (3.8, 9.8)	1.04 (0.59, 1.50)	6.5 (3.6, 9.3)	1.9 (1.1, 2.7)
				Operating room	0.1 (-0.2, 0.5)	0.02 (-0.03, 0.08)	0.1 (-0.2, 0.4)	0.0 (-0.1, 0.1)
				Intensive care unit	1.4 (0.2, 2.6)	0.21 (0.03, 0.39)	3.1 (0.5, 5.8)	0.4 (0.1, 0.7)
				Ambulatory care	0.1 (-0.0, 0.3)	0.02 (-0.00, 0.05)	1.9 (-0.4, 4.1)	0.0 (-0.0, 0.1)
				Pharmacy	0.7 (0.1, 1.3)	0.11 (0.02, 0.20)	3.1 (0.6, 5.6)	0.2 (0.0, 0.4)
				Patient food	0.3 (0.2, 0.5)	0.05 (0.02, 0.07)	4.9 (2.5, 7.2)	0.1 (0.0, 0.1)
				Respiratory therapy	0.2 (0.0, 0.4)	0.04 (0.01, 0.06)	2.0 (0.4, 3.6)	0.1 (0.0, 0.1)
				Allied health	0.6 (0.3, 0.8)	0.09 (0.05, 0.13)	4.5 (2.7, 6.3)	0.2 (0.1, 0.2)
				Diagnostic/therapeutic services and other	1.0 (0.6, 1.5)	0.16 (0.10, 0.22)	4.7 (2.9, 6.5)	0.3 (0.2, 0.4)
Knee	All N = 1068	Any	25.9 (23.3, 28.6)	Nursing	1.0 (0.6, 1.4)	0.27 (0.16, 0.39)	1.7 (1.0, 2.4)	0.5 (0.3, 0.7)
				Operating room	0.1 (-0.1, 0.4)	0.03 (-0.03, 0.10)	0.2 (-0.1, 0.5)	0.1 (-0.1, 0.2)
				Intensive care unit	0.2 (-0.0, 0.5)	0.06 (-0.00, 0.13)	0.9 (-0.1, 1.9)	0.1 (-0.0, 0.2)
				Ambulatory care	-0.1 (-0.1, -0.0)	-0.02 (-0.03, -0.01)	-1.4 (-2.3, -0.6)	-0.0 (-0.0, -0.0)
				Pharmacy	0.2 (0.1, 0.3)	0.06 (0.04, 0.09)	1.8 (1.0, 2.6)	0.1 (0.1, 0.2)
				Patient food	0.1 (0.0, 0.1)	0.02 (0.01, 0.02)	1.6 (1.0, 2.2)	0.0 (0.0, 0.0)
				Respiratory therapy	0.0 (-0.0, 0.1)	0.01 (-0.00, 0.02)	0.3 (-0.2, 0.9)	0.0 (-0.0, 0.0)
				Allied health	0.1 (0.1, 0.2)	0.03 (0.02, 0.05)	1.7 (0.9, 2.4)	0.1 (0.0, 0.1)
				Diagnostic/therapeutic services and other	0.2 (0.1, 0.3)	0.06 (0.03, 0.09)	1.8 (1.0, 2.5)	0.1 (0.1, 0.2)
	Planned N = 1016	Any	26.0 (23.3, 28.7)	Nursing	0.8 (0.5, 1.2)	0.22 (0.12, 0.32)	1.4 (0.8, 2.0)	0.4 (0.2, 0.6)
				Operating room	0.2 (-0.1, 0.4)	0.05 (-0.01, 0.11)	0.2 (-0.1, 0.6)	0.1 (-0.0, 0.2)
				Intensive care unit	0.2 (-0.0, 0.5)	0.06 (-0.00, 0.13)	0.9 (-0.1, 1.9)	0.1 (-0.0, 0.2)
				Ambulatory care	-0.1 (-0.1, -0.0)	-0.01 (-0.02, -0.00)	-1.3 (-2.1, -0.4)	-0.0 (-0.0, -0.0)
				Pharmacy	0.2 (0.1, 0.3)	0.06 (0.03, 0.08)	1.6 (0.8, 2.3)	0.1 (0.1, 0.2)
				Patient food	0.0 (0.0, 0.1)	0.01 (0.01, 0.02)	1.3 (0.8, 1.8)	0.0 (0.0, 0.0)
				Respiratory therapy	0.0 (-0.0, 0.1)	0.01 (-0.00, 0.02)	0.3 (-0.2, 0.9)	0.0 (-0.0, 0.0)
				Allied health	0.1 (0.1, 0.2)	0.03 (0.02, 0.05)	1.5 (0.8, 2.2)	0.1 (0.0, 0.1)
				Diagnostic/therapeutic services and other	0.2 (0.1, 0.3)	0.05 (0.02, 0.07)	1.4 (0.7, 2.1)	0.1 (0.0, 0.1)
	Unplanned N = 52	Any	25.0 (13.2, 36.8)	Nursing	4.0 (0.2, 7.9)	0.05 (0.00, 0.10)	0.3 (0.0, 0.6)	0.1 (0.0, 0.2)
				Operating room	-1.0 (-2.2, 0.3)	-0.01 (-0.03, 0.00)	-0.1 (-0.1, 0.0)	-0.0 (-0.1, 0.0)
				Intensive care unit	-0.1 (-0.3, 0.2)	-0.00 (-0.00, 0.00)	-0.0 (-0.1, 0.0)	-0.0 (-0.0, 0.0)
				Ambulatory care	-0.1 (-0.4, 0.1)	-0.00 (-0.00, 0.00)	-0.2 (-0.4, 0.1)	-0.0 (-0.0, 0.0)
				Pharmacy	0.5 (-0.1, 1.2)	0.01 (-0.00, 0.02)	0.2 (-0.0, 0.4)	0.0 (-0.0, 0.0)
				Patient food	0.2 (0.0, 0.4)	0.00 (0.00, 0.01)	0.3 (0.0, 0.6)	0.0 (0.0, 0.0)
				Respiratory therapy	0.0 (-0.1, 0.1)	0.00 (-0.00, 0.00)	0.0 (-0.1, 0.1)	0.0 (-0.0, 0.0)
				Allied health	0.2 (-0.1, 0.5)	0.00 (-0.00, 0.01)	0.1 (-0.1, 0.3)	0.0 (-0.0, 0.0)
				Diagnostic/therapeutic services and other	1.1 (0.3, 1.8)	0.01 (0.00, 0.02)	0.4 (0.1, 0.7)	0.0 (0.0, 0.0)
Spine	All N = 831	Any	33.5 (30.2, 36.7)	Nursing	3.1 (0.8, 5.4)	0.86 (0.23, 1.49)	5.3 (1.4, 9.3)	1.6 (0.4, 2.7)
				Operating room	1.6 (0.7, 2.4)	0.43 (0.20, 0.67)	2.2 (1.0, 3.4)	0.8 (0.4, 1.2)
				Intensive care unit	9.5 (3.1, 15.9)	2.64 (0.86, 4.41)	38.9 (12.7, 65.2)	4.8 (1.6, 8.0)
				Ambulatory care	0.1 (-0.0, 0.2)	0.03 (-0.00, 0.06)	2.6 (-0.4, 5.6)	0.1 (-0.0, 0.1)
				Pharmacy	1.2 (0.4, 2.0)	0.34 (0.11, 0.56)	9.3 (3.1, 15.5)	0.6 (0.2, 1.0)
				Patient food	0.2 (0.1, 0.3)	0.05 (0.02, 0.07)	4.6 (2.0, 7.1)	0.1 (0.0, 0.1)
				Respiratory therapy	1.0 (-0.3, 2.3)	0.28 (-0.07, 0.63)	16.0 (-4.2, 36.3)	0.5 (-0.1, 1.1)
				Allied health	0.9 (0.4, 1.4)	0.24 (0.10, 0.38)	11.9 (5.0, 18.9)	0.4 (0.2, 0.7)
				Diagnostic/therapeutic services and other	0.9 (0.3, 1.5)	0.25 (0.09, 0.41)	7.4 (2.7, 12.1)	0.5 (0.2, 0.7)
	Planned N = 621	Any	34.1 (30.4, 37.9)	Nursing	1.0 (-1.5, 3.5)	0.21 (-0.31, 0.74)	1.3 (-1.9, 4.6)	0.4 (-0.6, 1.3)
				Operating room	1.5 (0.5, 2.6)	0.33 (0.11, 0.55)	1.7 (0.5, 2.8)	0.6 (0.2, 1.0)
				Intensive care unit	4.4 (-3.1, 11.9)	0.94 (-0.65, 2.53)	13.8 (-9.7, 37.4)	1.7 (-1.2, 4.6)
				Ambulatory care	0.0 (-0.0, 0.1)	0.01 (-0.00, 0.01)	0.5 (-0.3, 1.3)	0.0 (-0.0, 0.0)
				Pharmacy	0.9 (-0.2, 1.9)	0.18 (-0.03, 0.40)	5.0 (-0.9, 11.0)	0.3 (-0.1, 0.7)
				Patient food	0.1 (-0.0, 0.2)	0.02 (-0.00, 0.04)	1.8 (-0.5, 4.1)	0.0 (-0.0, 0.1)
				Respiratory therapy	0.1 (-1.4, 1.6)	0.03 (-0.29, 0.35)	1.6 (-16.8, 20.0)	0.0 (-0.5, 0.6)
				Allied health	0.4 (-0.2, 1.0)	0.08 (-0.03, 0.20)	4.2 (-1.6, 10.1)	0.2 (-0.1, 0.4)
				Diagnostic/therapeutic services and other	0.3 (-0.4, 1.0)	0.06 (-0.08, 0.20)	1.8 (-2.3, 5.9)	0.1 (-0.1, 0.4)
	Unplanned N = 210	Any	31.4 (25.1, 37.7)	Nursing	9.6 (4.7, 14.5)	0.63 (0.31, 0.96)	3.9 (1.9, 5.9)	1.1 (0.6, 1.7)
				Operating room	1.6 (0.3, 2.8)	0.10 (0.02, 0.19)	0.5 (0.1, 1.0)	0.2 (0.0, 0.3)
				Intensive care unit	25.3 (14.0, 36.5)	1.67 (0.92, 2.41)	24.6 (13.6, 35.6)	3.0 (1.7, 4.3)
				Ambulatory care	0.3 (-0.1, 0.8)	0.02 (-0.01, 0.05)	2.1 (-0.7, 4.9)	0.0 (-0.0, 0.1)
				Pharmacy	2.3 (1.4, 3.2)	0.15 (0.09, 0.21)	4.2 (2.5, 5.9)	0.3 (0.2, 0.4)
				Patient food	0.4 (0.2, 0.6)	0.03 (0.02, 0.04)	2.7 (1.7, 3.7)	0.0 (0.0, 0.1)
				Respiratory therapy	3.7 (1.6, 5.9)	0.25 (0.10, 0.39)	14.1 (6.0, 22.3)	0.4 (0.2, 0.7)
				Allied health	2.3 (1.2, 3.4)	0.15 (0.08, 0.22)	7.6 (4.1, 11.1)	0.3 (0.1, 0.4)
				Diagnostic/therapeutic services and other	2.8 (1.8, 3.9)	0.19 (0.12, 0.26)	5.5 (3.4, 7.6)	0.3 (0.2, 0.5)
aCumulative cost attributable to AEs = (incremental cost per case) × (number of AE cases of the specified severity in the given anatomical site and case type subgroup)
b% of total FC-specific cost attributable to AEs = (cumulative cost attributable to AEs) / (total spending for the given FC across the cohort)
c% of total cohort cost attributable to AEs = (cumulative cost attributable to AEs) / (total spending for the entire cohort, approximately $55.5 million)
AE = adverse event, CI = confidence interval, FC = functional centre
